# Supplementary material for: The Limitation of HLA Diversity as a Risk Factor for Pediatric-Onset Autoimmune Rheumatic Disease
Source: J Clin Med. 2025 Jan 30;14(3):916. doi: 10.3390/jcm14030916 (PMC11818087; doi:10.3390/jcm14030916)
Supplement: Supplementary file 1 [file jcm-14-00916-s001.zip]

Archive with 1 entries (1 files):
- jcm-3355070-supplementary.pdf
